# Supplementary material for: Cyclin-Dependent Kinase and Antioxidant Gene Expression in Cancers with Poor Therapeutic Response
Source: Pharmaceuticals (Basel). 2020 Feb 5;13(2):26. doi: 10.3390/ph13020026 (PMC7169466; doi:10.3390/ph13020026)
Supplement: Supplementary file 1 [file pharmaceuticals-13-00026-s001.zip]

Archive with 1 entries (1 files):
- Supplemental Data Table 1.xlsx
