# Supplementary material for: Cyclin-Dependent Kinase and Antioxidant Gene Expression in Cancers with Poor Therapeutic Response
Source: Pharmaceuticals (Basel). 2020 Feb 5;13(2):26. doi: 10.3390/ph13020026 (PMC7169466; doi:10.3390/ph13020026)
Supplement: Supplementary file 1 [file pharmaceuticals-13-00026-s001.zip › Supplemental Data Table 1.xlsx]

## Sheet: Mesothelioma correlation data
mRNA 1	mRNA 2	Spearman	p value	Pearson	p value		mRNA 1	mRNA 2	Spearman	p value	Pearson	p value
CDK2	TXN	0	0.997	-0.06	0.577		TXN	TXNRD1	0.16	0.159	0.18	0.116
	TXNRD1	0.15	0.185	0.13	0.262			TXN2	0.18	0.108	0.32	0.003468
	TXN2	-0.46	1.221e-05	-0.43	6.771e-05			TXNRD2	0.22	0.05	0.2	0.0687
	TXNRD2	-0.04	0.723	-0.06	0.613			PRDX3	-0.12	0.27	-0.19	0.0891
	PRDX3	-0.05	0.677	-0.03	0.783			GLRX2	0.66	1.35e-11	0.59	5.76e-09
	GLRX2	-0.14	0.217	-0.17	0.137			GPX2	-0.08	0.448	0.04	0.71
	GPX2	0.22	0.0432	0.08	0.452			SOD2	0.07	0.508	0.07	0.526
	SOD2	-0.18	0.1	-0.18	0.105			NFKB1	-0.15	0.18	0	0.979
	NFKB1	0.21	0.056	0.12	0.264			FOXM1	0.07	0.51	0.07	0.522
	FOXM1	0.56	4.52e-08	0.66	9.98e-12			CSNK2A1	-0.09	0.447	-0.12	0.267
	CSNK2A1	0.31	0.004406	0.41	0.0001153			CSNK2A2	-0.01	0.937	0	0.985
	CSNK2A2	0.06	0.616	0.07	0.549			CSNK2B	0.29	0.007601	0.34	0.001911
	CSNK2B	-0.16	0.156	-0.27	0.0146
	HIF1	0.28	0.0106	0.25	0.0258
CDK4	TXN	0.33	0.002799	0.21	0.0617		TXN2	TXN	0.18	0.108	0.32	0.003468
	TXNRD1	0.03	0.758	0.01	0.935			TXNRD1	-0.23	0.0366	-0.22	0.0427
	TXN2	0.05	0.657	0.05	0.662			TXNRD2	0.28	0.0117	0.41	0.0001401
	TXNRD2	0.05	0.67	-0.01	0.67			PRDX3	0.05	0.681	-0.19	0.0837
	PRDX3	0.11	0.337	0.1	0.372			GLRX2	0.22	0.0476	0.42	0.0001044
	GLRX2	0.19	0.0814	0.2	0.07			GPX2	0.08	0.485	0.08	0.483
	GPX2	-0.11	0.306	-0.14	0.198			SOD2	-0.03	0.819	-0.05	0.651
	SOD2	-0.22	0.0436	-0.23	0.0381			NFKB1	-0.18	0.104	-0.23	0.0401
	NFKB1	-0.33	0.002211	-0.29	0.008814			FOXM1	-0.13	0.252	-0.07	0.507
	FOXM1	0.49	2.487e-06	0.49	3.764e-06			CSNK2A1	-0.24	0.0331	-0.27	0.0129
	CSNK2A1	0.18	0.115	0.12	0.279			CSNK2A2	-0.12	0.296	0.06	0.614
	CSNK2A2	0.04	0.725	0.06	0.562			CSNK2B	0.51	9.97e-07	0.6	2.91e-09
	CSNK2B	0.21	0.0556	0.11	0.312
	HIF1	-0.11	0.332	-0.16	0.151
CDK5	TXN	0.29	0.008484	0.39	0.0002419		HIF1	TXN	0.12	0.288	0.09	0.415
	TXNRD1	-0.08	0.46	-0.09	0.423			TXNRD1	0.17	0.134	0.12	0.279
	TXN2	0.46	1.41e-05	0.59	4.97e-09			TXN2	-0.35	0.001278	-0.26	0.0207
	TXNRD2	0.09	0.415	0.3	0.006811			TXNRD2	0.11	0.324	0.05	0.666
	PRDX3	0.18	0.112	0.06	0.563			PRDX3	0	0.987	0	0.979
	GLRX2	0.48	5.617e-06	0.57	2.62e-08			GLRX2	0.15	0.184	0.1	0.348
	GPX2	-0.14	0.207	-0.17	0.128			GPX2	0.02	0.841	0.11	0.312
	SOD2	0.04	0.751	-0.05	0.625			SOD2	0.18	0.0967	0.23	0.0418
	NFKB1	-0.42	7.46e-05	-0.4	0.0002318			NFKB1	0.11	0.309	0.34	0.001928
	FOXM1	0.14	0.218	0.15	0.178			FOXM1	0.19	0.0878	0.1	0.391
	CSNK2A1	-0.09	0.408	-0.17	0.13			CSNK2A1	0.22	0.0458	0.14	0.198
	CSNK2A2	-0.13	0.259	-0.08	0.473			CSNK2A2	-0.24	0.0287	-0.21	0.0585
	CSNK2B	0.36	0.001041	0.38	0.0003918			CSNK2B	-0.21	0.0647	-0.22	0.0461
	HIF1	-0.12	0.279	-0.23	0.0347

## Sheet: PaCa correlation data 
mRNA 1	mRNA 2	Spearman	p value	Pearson	p value		mRNA 1	mRNA 2	Spearman	p value	Pearson	p value
CDK2	TXN	0.24	0.001457	0.13	0.0768		TXN	TXNRD1	-0.07	0.329	-0.11	0.163
	TXNRD1	0.15	0.0462	0.2	0.00624			TXN2	0.22	0.002665	0.45	3.61e-10
	TXN2	-0.32	1.492e-05	-0.24	0.001209			TXNRD2	0.12	0.105	0.2	0.006345
	TXNRD2	-0.18	0.015	-0.19	0.0136			PRDX3	-0.07	0.375	0.01	0.889
	PRDX3	-0.06	0.462	-0.11	0.146			GLRX2	0.61	1.65e-19	0.58	3.51e-17
	GLRX2	0.13	0.0893	0.07	0.388			GPX2	0.43	2.67e-09	0.43	1.77e-09
	GPX2	-0.01	0.859	-0.08	0.31			SOD2	-0.9	0.218	-0.06	0.449
	SOD2	0.1	0.178	0.15	0.457			NFKB1	0.19	0.103	0.26	0.000552
	NFKB1	0.12	0.116	0.15	0.043			FOXM1	0.43	2.67e-09	0.22	0.002767
	FOXM1	0.51	2.91e-13	0.34	4.951e-06			CSNK2A1	0.11	0.145	0.03	0.67
	CSNK2A1	0.2	0.008788	0.17	0.0217			CSNK2A2	0.02	0.757	0.05	0.489
	CSNK2A2	0.05	0.538	-0.01	0.918			CSNK2B	0.39	6.28e-08	0.5	1.19e-12
	CSNK2B	0.01	0.185	0.03	0.69
	HIF1	0.28	0.0001965	0.31	3.195e-05
CDK4	TXN	0.23	0.002518	0.27	0.0002599		TXN2	TXN	0.22	0.002665	0.45	3.61e-10
	TXNRD1	-0.12	0.125	-0.09	0.209			TXNRD1	-0.19	0.0101	-0.26	0.0005477
	TXN2	0.2	0.006358	0.32	1.115e-05			TXNRD2	0.54	6.58e-15	0.56	3.38e-16
	TXNRD2	0.15	0.0453	0.26	0.000487			PRDX3	0	0.979	0.02	0.776
	PRDX3	-0.1	0.181	-0.06	0.446			GLRX2	0.14	0.0575	0.35	1.72e-06
	GLRX2	0.11	0.152	0.13	0.0837			GPX2	0.23	0.002102	0.35	1.936e-06
	GPX2	-0.07	0.363	-0.02	0.834			SOD2	-0.1	1.68	-0.06	0.402
	SOD2	0.05	0.51	0.1	0.175			NFKB1	-0.26	0.0004355	-0.34	5.06e-06
	NFKB1	-0.18	0.0174	-0.13	0.0961			FOXM1	-0.09	0.237	-0.04	0.573
	FOXM1	0.16	0.0392	0.21	0.004723			CSNK2A1	-0.23	0.002538	-0.15	0.0443
	CSNK2A1	-0.07	0.335	0.07	0.351			CSNK2A2	0.08	0.289	0.17	0.0226
	CSNK2A2	0.2	0.007138	0.23	0.002497			CSNK2B	0.3	5.186e-05	0.49	5.92e-12
	CSNK2B	0.31	3.483e-05	0.35	1.38e-06
	HIF1	-0.17	0.0266	-0.08	0.288
CDK5	TXN	0.29	8.491e-05	0.42	8.66e-09		HIF1	TXN	-0.22	0.00312	-0.26	0.0004288
	TXNRD1	-0.29	8.958e-05	-0.32	1.264e-05			TXNRD1	0.39	9.17e-08	0.4	2.44e-08
	TXN2	0.43	2e-09	0.63	6.63e-21			TXN2	-0.33	6.07e-06	-0.35	2.396e-06
	TXNRD2	0.44	1.24e-09	0.46	1.5e-10			TXNRD2	-0.46	1.8e-10	-0.44	8.54e-10
	PRDX3	-0.09	0.22	0.05	0.53			PRDX3	0.24	0.00143	0.18	0.0141
	GLRX2	0.27	0.0003328	0.35	2.559e-06			GLRX2	-0.17	0.022	-0.15	0.0416
	GPX2	0.05	0.516	0.13	0.0795			GPX2	-0.12	0.101	-0.13	0.0912
	SOD2	-0.27	2.5e-05	-0.19	0.0101			SOD2	0.59	3.09e-18	0.58	2.99e-17
	NFKB1	-0.34	5.028e-05	-0.39	6.01e-08			NFKB1	0.44	1.14e-09	0.39	9.06e-08
	FOXM1	0.15	0.0723	0.13	0.0864			FOXM1	-0.01	0.877	-0.1	0.176
	CSNK2A1	-0.22	0.00321	-0.13	0.0804			CSNK2A1	0.14	0.573	0.12	0.127
	CSNK2A2	0.05	0.485	0.16	0.0334			CSNK2A2	-0.14	0.0597	-0.13	0.0924
	CSNK2B	0.32	1.758e-05	0.4	4.62e-08			CSNK2B	-0.02	0.001624	-0.2	0.008617
	HIF1	-0.5	2.31e-12	-0.43	3.63e-09

## Sheet: HCC correlation data
mRNA 1	mRNA 2	Spearman	p value	Pearson	p value		mRNA 1	mRNA 2	Spearman	p value	Pearson	p value
CDK2	TXN	-0.24	6.35e-06	-0.18	0.000534		TXN	TXNRD1	0.39	2.65e-14	0.46	8.26e-20
	TXNRD1	0.02	0.751	0.09	0.086			TXN2	0.24	6.264e-06	0.28	8.49e-08
	TXN2	-0.46	5.58e-20	-0.43	1.89e-17			TXNRD2	0.24	7.171e-06	0.27	3.67e-07
	TXNRD2	-0.45	4.06e-19	-0.38	1.69e-13			PRDX3	-0.07	0.25	-0.1	0.065
	PRDX3	-0.18	0.000944	-0.17	0.00131			GLRX2	0.36	5.22e-12	0.35	3.25e-11
	GLRX2	-0.14	0.217	-0.17	0.137			GPX2	0.52	6.02e-26	0.54	1.89e-27
	GPX2	-0.29	2.65e-08	-0.26	1.254e-06			SOD2	0.28	8.58e-08	0.3	8.11e-09
	SOD2	-0.23	2.214e-05	-0.2	0.0002348			NFKB1	-0.32	6.78e-10	-0.29	5.8e-08
	NFKB1	0.22	3.387e-05	0.12	0.0008061			FOXM1	-0.04	0.482	-0.04	0.432
	FOXM1	0.69	3.67e-51	0.7	8.6e-52			CSNK2A1	-0.28	1.74e-07	-0.27	3.8e-07
	CSNK2A1	0.38	3.84e-13	0.34	6.68e-11			CSNK2A2	0.04	0.461	0.04	0.449
	CSNK2A2	-0.07	0.217	-0.03	0.595			CSNK2B	0.34	7.7e-11	0.25	3.234e-06
	CSNK2B	-0.11	0.04	-0.07	0.241
	HIF1	0.35	1.19e-11	0.3	7.03e-09
CDK4	TXN	0.06	0.286	-0.03	0.617		TXN2	TXN	0.24	6.264e-06	0.28	p=8.49e-8
	TXNRD1	-0.02	0.722	-0.02	0.725			TXNRD1	-0.15	0.0064	-0.15	0.006539
	TXN2	-0.07	0.196	0.02	0.732			TXNRD2	0.55	1.07e-28	0.54	9.36e-28
	TXNRD2	-0.08	0.13	-0.03	0.6			PRDX3	0.14	0.0104	0.05	0.38
	PRDX3	-0.35	1.04e-11	-0.29	4.97e-08			GLRX2	0.21	0.0001131	0.19	0.000299
	GLRX2	-0.13	0.019	-0.15	0.005866			GPX2	0.12	0.027	0.27	2.82e-07
	GPX2	0.01	0.861	0	0.981			SOD2	-0.04	0.489	-0.05	0.315
	SOD2	-0.16	0.002906	-0.15	0.004637			NFKB1	-0.39	4.38e-14	-0.42	2.65e-16
	NFKB1	-0.01	0.002211	-0.01	0.902			FOXM1	-0.24	4.802e-06	-0.19	0.0003478
	FOXM1	0.56	2.91e-30	0.55	1.25e-28			CSNK2A1	-0.32	1.04e-09	-0.25	2.197e-06
	CSNK2A1	0.31	5.98e-09	0.39	5.06e-14			CSNK2A2	0.06	0.286	0.08	0.15
	CSNK2A2	0.18	0.000564	0.27	2.52e-07			CSNK2B	0.3	8.64e-09	0.35	9.69e-12
	CSNK2B	0.33	3.41e-10	0.32	1.02e-09
	HIF1	0.08	0.132	0.14	0.014
CDK5	TXN	0.2	0.0001714	0.17	0.001183		HIF1	TXN	-0.35	4.53e-12	-0.23	1.059e-05
	TXNRD1	0.05	0.311	0.01	0.88			TXNRD1	0.12	0.2	0.06	0.227
	TXN2	0.26	7.32e-07	0.26	6.46e-07			TXN2	-0.56	3.19e-32	-0.36	1.05e-12
	TXNRD2	0.14	0.007577	0.16	0.003034			TXNRD2	-0.46	6.43e-21	-0.32	3.35e-10
	PRDX3	-0.17	0.001707	-0.19	0.0002943			PRDX3	-0.12	0.0195	-0.22	1.474e-05
	GLRX2	0.4	1.71e-14	0.37	5.51e-13			GLRX2	-0.3	3.65e-09	-0.2	0.0001273
	GPX2	0.03	0.561	0.14	0.00986			GPX2	-0.02	0.703	-0.09	0.779
	SOD2	-0.03	0.631	-0.03	0.582			SOD2	0.21	5.67e-05	0.12	0.0171
	NFKB1	-0.3	1.9e-08	-0.26	7.91e-07			NFKB1	0.62	1.63e-40	0.53	1.69e-27
	FOXM1	0.03	0.633	0.08	0.131			FOXM1	0.2	0.000107	0.22	2.411e-05
	CSNK2A1	-0.27	3.38e-07	-0.23	1.28e-05			CSNK2A1	0.4	1.81e-15	0.39	1.47e-14
	CSNK2A2	0.29	2.18e-08	0.24	6.534e-06			CSNK2A2	-0.05	0.353	0.07	0.167
	CSNK2B	0.31	4.12e-09	0.31	6.08e-09			CSNK2B	-0.45	5.64e-20	-0.25	1.565e-06
	HIF1	-0.33	1.59e-10	-0.12	0.021
